# Supplementary material for: Torque Teno Virus load in lung cancer patients correlates with age but not with tumor stage
Source: PLoS One. 2021 Jun 2;16(6):e0252304. doi: 10.1371/journal.pone.0252304 (PMC8171866; doi:10.1371/journal.pone.0252304)
Supplement: S1 File — (XLSX) [file pone.0252304.s001.xlsx]

## Sheet: Early stage
TTV titer preOP	TTV titer postOP.Tag	TTV titer discharge	Age	Gender	operativer Zugang	Histology	pT	pN	M	Stage (8th)	CRP (mg/dl)	WBC (/nl)	HB (g/dl)	LDH (U/l)	Albumin (g/dl)
68.9028	236.203	211.348	55.4521	m	TOM	ADC	1a	0	0	IA1	11.6	9.1	11.8	292	3.9
110.578	121.639	158.362	73.1479	m	VATS	ADC	1b	0	0	IA2	<0,5	5.8	13.3	226	4.8
867.753	410.788	473.364	60.8247	w	VATS	ADC	1b	0	0	IA2	<0,5	7.1	14.4	228	4.9
731.498	356.723	265.072	49.5808	w	VATS	ADC	1b	0	0	IA2	<0,5	11.1	13.8	273	5
n.d.	n.d.	n.d.	79.5644	w	VATS	ADC-PEC	1b	0	0	IA2	<0,5	8.9	13.9	355	4.5
5.08344	16.729	8.4052	55.2274	m	uVATS	ADC-PEC	1b	0	0	IA2	<0,5	11.6	16	255	4.4
56497.6	109992	88563.3	71.0384	m	VATS	NEUROENDO	1b	0	0	IA2	<0,5	8.3	14.2	205	4.8
1980.23	6310.89	5303.09	68.5233	m	VATS	PEC	1b	0	0	IA2	<0,5	10	15.2	235	4.2
n.d.	n.d.	n.d.	75.1699	w	TOM	PEC	1b	0	0	IA2	0.1	11.1	14.8	295	4.4
382.377	493.324	1021.63	65.137	m	VATS	PEC	1b	0	0	IA2	0.5	8.3	16.7	327	4.5
492.884	1152.89	700.661	74.2767	w	VATS	ADC	1c	0	0	IA3	<0,5	5.3	14.5	205	4.5
716.286	368.048	213.908	76.6685	m	VATS	PEC	1c	0	0	IA3	0.7	5.8	14.5	148	4.1
21.2461	13.4159	4.34969	79.011	m	TOM	PEC	1c	0	0	IA3	0	6.1	12.9	179	4.1
34502.3	15953.4	16775.3	71.1562	m	VATS	PEC	1c	0	0	IA3	1.1	6.2	16	180	4.2
n.d.	22.2		54.8055	w	VATS	PEC	1c	0	0	IA3	1.8	13.9	15.3	218	4.6
212.593	242.496	127.878	55.8932	m	TOM	ADC	2a	0	0	IB	1.4	7.8	17.4	179	4.6
462.512	286.46		59.7589	m	TOM	ADC	2a	0	0	IB	0.7	9.1	16.7	216	4.7
141.637	92.9428		71.989	m	TOM	ADC-PEC	2a	0	0	IB	0.7	5.9	13.5	217	4.1
13.7328	n.d.		64.0356	w	TOM	ADC	2b	0	0	IIA	<0,5	7.4	12.8	172	4.3
55.9526	37.3929	154.286	72.5178	m	uVats	ADC	2b	0	0	IIA	5.4	8.1	14.8	198	4.3
19.2049	11.7453		67.7123	m	uVATS	PEC	2b	0	0	IIA	1.8	12.4	13.2	209	4.5
8778.88	7724.35	7185.28	68.589	m	TOM	PEC	2b	0	0	IIA	1.1	7.7	14.4	215	4.2
295.071	464.715	328.335	64.5671	w	TOM	ADC	1a	1	0	IIB	1.5	9.1	12.1	217	4.6
82.572	281.976	200.349	72.0192	m	TOM	NEUROENDO	2a	1	0	IIB	9.5	10.7	13.7	267	4.6
61.4505	144.07		61.2932	m	TOM	PEC	2b	1	0	IIB	<0,5	5.6	12.4	186	4.5
n.d.	n.d.	n.d.	70.3836	m	TOM	PEC	3	0	0	IIB	<0,5	4.3	15.3	227	4.2
678.422	538.724	750.099	72.4384	m	VATS	ADC	4	0	0	IIIA	<0,5	10	13.1	177	4.5
99.8636	129.931	116.163	81.3753	m	VATS	ADC	4	0	0	IIIA	<0,5	5.4	10.6	190	4.3
819.537	662.567		71.3479	m	TOM	PEC	4	0	0	IIIA	1	7.3	14	158	4.4
76.748	66.7397	66.4389	57.9945	w	TOM	PEC	3	1	0	IIIA	1.8	9.75	12	198	3.9

## Sheet: Stage IV
TTV titer	Gender	Age	Histologie	T	N	M	Stadium	CRP (mg/dl)	WBC (/nl)	HB (g/dl)	LDH (U/l)	Albumin (g/dl)
296.646	m	51.9014	ADC	3	2	1a	IVA	4.4	12.2	12.9	363	4.3
1055.59	m	59.2767	ADC	2b	2	1c	IVB	2.1	8.3	14.3	224	4.1
94.5122	w	52.8356	ADC	4	2	1c	IVB	<0,5	8.1	13	232	4.6
698.301	w	61.0301	ADC	4	3	1c	IVB	0.6	9.2	11.4	365	4.2
155.55	m	63.2959	ADC	4	2	1a	IVA	0.9	6.4	12.4	248	3.9
15.4248	w	61.7479	ADC	2b	0	1c	IVB	7.1	12.2	13.7	339	4.4
1036.22	m	75.3233	ADC	3	2	1c	IVB	0.8	7.3	12	194	4.3
1034.17	m	73.7589	ADC	4	2	1a	IVA	11.7	12.1	12.8	296	4
n.d.	m	52.8521	PEC	4	3	1a	IVA	25.6	2.95	8.7	403	2.9
640.415	m	65.4521	PEC	2b	2	1b	IVA	1.5	7	13.7	195	4.8

## Sheet: Non-malignant
TTV titer	Gender	Age	OP	Diagnosis	CRP (mg/dl)	WBC (/nl)	HB (g/dl)	LDH (U/l)	Albumin (g/dl)
n.d.	m	51.3288	VATS	organizing pneumonia	5.2	6.9	13.2	181	4.4
1407.46	w	72.1041	RATS	hamartochondroma	<0,5	8.1	14.6	213	4.7
2183.8	w	74.1068	VATS	necrotizing granulomatosis	<0,5	4	11.9	194	4.2
243.951	m	79.9425	VATS	necrotizing granulomatosis	<0,5	5.7	15.3	167	4.8
n.d.	w	59.5945	VATS	hamartochondroma	<0,5	11.7	14.4	362	4.5
2385.92	w	70.4329	VATS	emphysema	<0,5	7.2	11.5	201	4.3
539.763	w	77.6192	x	organizing pneumonia	<0,5	12.8	12.3	299	4.6
